# Supplementary material for: Effects of jockey position and surfaces on horse movement asymmetry and horse-jockey synchronisation during trotting exercise
Source: PLoS One. 2025 Jun 2;20(5):e0324753. doi: 10.1371/journal.pone.0324753 (PMC12129221; doi:10.1371/journal.pone.0324753)
Supplement: S2 File — Raw data also available at: 10.6084/m9.figshare.28890437. (XLSX) [file pone.0324753.s002.xlsx]

## Sheet: StanceFlightTimings
Anatomical_location	Horse	Stride_Time_ms	Number_of_Strides	Surface	Riding_position	Riding_position_simplified	TimeStance2_minus_TimeStance1	TimeFlight2_minus_TimeFlight1
WithersL1average	1	673	24	Grass	Rising LD	Rising	47	50
WithersL1average	1	668	26	Artificial	Rising LD	Rising	47	49
WithersL1average	1	682	17	Tarmac	Rising LD	Rising	47	49
WithersL1average	1	695	30	Grass	Rising RD	Rising	49	49
WithersL1average	1	681	28	Artificial	Rising RD	Rising	48	50
WithersL1average	1	697	14	Tarmac	Rising RD	Rising	48	50
WithersL1average	1	649	14	Grass	Two-point	Two-point	48	50
WithersL1average	1	642	17	Artificial	Two-point	Two-point	50	51
WithersL1average	1	648	26	Tarmac	Two-point	Two-point	50	51
WithersL1average	2	664	8	Tarmac	Rising LD	Rising	48	49
WithersL1average	2	732	30	Artificial	Rising LD	Rising	50	48
WithersL1average	2	735	24	Grass	Rising LD	Rising	50	48
WithersL1average	2	658	24	Tarmac	Rising RD	Rising	46	50
WithersL1average	2	730	11	Artificial	Rising RD	Rising	46	51
WithersL1average	2	728	38	Grass	Rising RD	Rising	48	50
WithersL1average	2	675	24	Tarmac	Two-point	Two-point	49	51
WithersL1average	2	714	13	Artificial	Two-point	Two-point	49	51
WithersL1average	2	727	20	Grass	Two-point	Two-point	49	51
WithersL1average	3	643	30	Tarmac	Rising LD	Rising	48	49
WithersL1average	3	665	15	Artificial	Rising LD	Rising	48	48
WithersL1average	3	695	22	Grass	Rising LD	Rising	49	48
WithersL1average	3	665	39	Tarmac	Rising RD	Rising	47	52
WithersL1average	3	679	18	Artificial	Rising RD	Rising	48	52
WithersL1average	3	670	20	Grass	Rising RD	Rising	49	52
WithersL1average	3	646	14	Tarmac	Two-point	Two-point	49	52
WithersL1average	3	658	29	Artificial	Two-point	Two-point	50	52
WithersL1average	3	676	25	Grass	Two-point	Two-point	49	52
WithersL1average	4	699	17	Artificial	Rising LD	Rising	48	49
WithersL1average	4	673	39	Tarmac	Rising LD	Rising	48	50
WithersL1average	4	714	23	Grass	Rising LD	Rising	48	49
WithersL1average	4	698	26	Artificial	Rising RD	Rising	47	50
WithersL1average	4	667	18	Tarmac	Rising RD	Rising	45	51
WithersL1average	4	701	24	Grass	Rising RD	Rising	47	49
WithersL1average	4	681	26	Artificial	Two-point	Two-point	49	50
WithersL1average	4	659	29	Tarmac	Two-point	Two-point	49	50
WithersL1average	4	687	28	Grass	Two-point	Two-point	49	50
WithersL1average	5	631	31	Tarmac	Rising LD	Rising	46	48
WithersL1average	5	676	34	Artificial	Rising LD	Rising	46	48
WithersL1average	5	659	26	Grass	Rising LD	Rising	46	49
WithersL1average	5	637	18	Tarmac	Rising RD	Rising	49	52
WithersL1average	5	654	19	Artificial	Rising RD	Rising	50	51
WithersL1average	5	651	15	Grass	Rising RD	Rising	50	51
WithersL1average	5	626	19	Tarmac	Two-point	Two-point	51	51
WithersL1average	5	659	21	Artificial	Two-point	Two-point	52	51
WithersL1average	5	642	24	Grass	Two-point	Two-point	53	50
WithersL1average	6	641	24	Artificial	Rising LD	Rising	48	50
WithersL1average	6	634	17	Tarmac	Rising LD	Rising	49	51
WithersL1average	6	643	18	Grass	Rising LD	Rising	49	52
WithersL1average	6	644	18	Artificial	Rising RD	Rising	47	49
WithersL1average	6	655	36	Tarmac	Rising RD	Rising	47	49
WithersL1average	6	642	21	Grass	Rising RD	Rising	46	48
WithersL1average	6	657	16	Artificial	Two-point	Two-point	49	50
WithersL1average	6	640	26	Tarmac	Two-point	Two-point	48	50
WithersL1average	6	642	21	Grass	Two-point	Two-point	49	49

## Sheet: HorseMovementAsymmetry
Anatomical_Location	Horse	Stride_Time_ms	Number_of_Strides	Surface	Rising_position	DisplacementMinima1_mm	DisplacementMinima2_mm	MinDiff_mm	MinDiff_Inversion_required	Rising_position_MinDiff_Final	MinDiffFinal_mm	MinDiffFinal_MinusBaseline_mm	DisplacementMaxima1_mm	DisplacementMaxima2_mm	MaxDiff_mm	MaxDiff_Inversion_required	Riding_position_MaxDiff_Final	MaxDiffFinal_mm	MaxDiffFinal_minus_Baseline_mm	UpDiff_mm	UpDiffInversion_required	Riding_position_UpDiff_Final	UpDiffFinal_mm	UpDiffFinal_minus_Baseline_mm
Poll	1	656	22	Tarmac	In-hand	-19.674	-32.0034	-12.3294	No	In-hand	-12.3294		28.5715	19.9864	-8.58503	Yes	In-hand	8.58503		3.74438	No	In-hand	3.74438
Poll	1	668	26	Artificial	Rising LD	-20.949	-31.9388	-10.9898	No	Rising LD	-10.9898	1.33965	31.8403	21.0474	-10.7929	Yes	Rising RD	10.7929	2.20786	0.196861	No	Rising LD	0.196861	-3.54752
Poll	1	673	24	Grass	Rising LD	-29.2697	-27.8126	1.45713	No	Rising LD	1.45713	13.7865	30.9672	26.1752	-4.79195	Yes	Rising RD	4.79195	-3.79309	-6.24908	No	Rising LD	-6.24908	-9.99346
Poll	1	682	17	Tarmac	Rising LD	-27.573	-23.9622	3.61071	No	Rising LD	3.61071	15.9401	27.23	23.6971	-3.53295	Yes	Rising RD	3.53295	-5.05209	-7.14366	No	Rising LD	-7.14366	-10.888
Poll	1	681	28	Artificial	Rising RD	-39.0217	-19.2303	19.7914	No	Rising RD	19.7914	32.1208	31.2721	26.7322	-4.53993	Yes	Rising LD	4.53993	-4.04511	-24.3313	No	Rising RD	-24.3313	-28.0757
Poll	1	695	30	Grass	Rising RD	-36.4799	-24.9001	11.5797	No	Rising RD	11.5797	23.9092	31.6161	27.9678	-3.64826	Yes	Rising LD	3.64826	-4.93677	-15.228	No	Rising RD	-15.228	-18.9724
Poll	1	697	14	Tarmac	Rising RD	-32.0197	-24.2668	7.75297	No	Rising RD	7.75297	20.0824	31.9431	22.9787	-8.96443	Yes	Rising LD	8.96443	0.379398	-16.7174	No	Rising RD	-16.7174	-20.4618
Poll	1	642	17	Artificial	Two-point	-24.7989	-24.332	0.466895	No	Two-point	0.466895	12.7963	31.2194	17.5289	-13.6905	Yes	Two-point	13.6905	5.10544	-14.1574	No	Two-point	-14.1574	-17.9017
Poll	1	649	14	Grass	Two-point	-34.3981	-25.3054	9.09264	No	Two-point	9.09264	21.4221	23.6484	33.9969	10.3485	Yes	Two-point	-10.3485	-18.9336	1.25588	No	Two-point	1.25588	-2.4885
Poll	1	648	26	Tarmac	Two-point	-28.7731	-21.5219	7.25115	No	Two-point	7.25115	19.5806	27.0385	22.6112	-4.42726	Yes	Two-point	4.42726	-4.15777	-11.6784	No	Two-point	-11.6784	-15.4228
Poll	2	714	9	Tarmac	In-hand	-19.0787	-46.3664	-27.2877	No	In-hand	-27.2877		32.9316	30.2208	-2.71085	Yes	In-hand	2.71085		24.5769	No	In-hand	24.5769
Poll	2	732	30	Artificial	Rising LD	-35.8606	-44.5424	-8.68182	No	Rising LD	-8.68182	18.6059	20.4547	53.5273	33.0726	Yes	Rising RD	-33.0726	-35.7834	41.7544	No	Rising LD	41.7544	17.1775
Poll	2	735	24	Grass	Rising LD	-37.2714	-45.0846	-7.81319	No	Rising LD	-7.81319	19.4745	21.5349	54.3959	32.861	Yes	Rising RD	-32.861	-35.5719	40.6742	No	Rising LD	40.6742	16.0974
Poll	2	664	8	Tarmac	Rising LD	-27.7726	-41.8919	-14.1192	No	Rising LD	-14.1192	13.1685	18.701	50.5459	31.8449	Yes	Rising RD	-31.8449	-34.5557	45.9641	No	Rising LD	45.9641	21.3873
Poll	2	730	11	Artificial	Rising RD	-38.996	-48.2428	-9.24679	No	Rising RD	-9.24679	18.0409	13.4658	66.9125	53.4467	Yes	Rising LD	-53.4467	-56.1575	62.6935	No	Rising RD	62.6935	38.1166
Poll	2	728	38	Grass	Rising RD	-30.9739	-41.6795	-10.7055	No	Rising RD	-10.7055	16.5822	25.3634	46.735	21.3716	Yes	Rising LD	-21.3716	-24.0824	32.0771	No	Rising RD	32.0771	7.50024
Poll	2	658	24	Tarmac	Rising RD	-27.1961	-46.4525	-19.2565	No	Rising RD	-19.2565	8.03126	8.68068	59.0979	50.4172	Yes	Rising LD	-50.4172	-53.1281	69.6737	No	Rising RD	69.6737	45.0968
Poll	2	714	13	Artificial	Two-point	-36.8312	-46.8949	-10.0637	No	Two-point	-10.0637	17.224	17.0153	60.3901	43.3748	Yes	Two-point	-43.3748	-46.0856	53.4385	No	Two-point	53.4385	28.8616
Poll	2	727	20	Grass	Two-point	-31.6033	-45.4727	-13.8694	No	Two-point	-13.8694	13.4183	21.838	50.0189	28.1809	Yes	Two-point	-28.1809	-30.8917	42.0503	No	Two-point	42.0503	17.4734
Poll	2	675	24	Tarmac	Two-point	-26.8155	-44.7363	-17.9208	No	Two-point	-17.9208	9.36689	22.8921	47.6067	24.7147	Yes	Two-point	-24.7147	-27.4255	42.6355	No	Two-point	42.6355	18.0586
Poll	3	658	20	Tarmac	In-hand	-18.1177	-24.521	-6.40337	No	In-hand	-6.40337		18.0979	21.0052	2.9073	No	In-hand	2.9073		9.31067	No	In-hand	9.31067
Poll	3	665	15	Artificial	Rising LD	-21.5701	-28.0223	-6.45225	No	Rising LD	-6.45225	-0.04888	21.406	31.9717	10.5657	No	Rising LD	10.5657	7.65837	17.0179	No	Rising LD	17.0179	7.70725
Poll	3	695	22	Grass	Rising LD	-21.9857	-32.5754	-10.5897	No	Rising LD	-10.5897	-4.18636	26.1371	32.4449	6.30776	No	Rising LD	6.30776	3.40046	16.8975	No	Rising LD	16.8975	7.58683
Poll	3	643	30	Tarmac	Rising LD	-24.1799	-19.3061	4.87373	No	Rising LD	4.87373	11.2771	23.6738	22.7554	-0.918363	No	Rising LD	-0.918363	-3.82566	-5.79209	No	Rising LD	-5.79209	-15.1028
Poll	3	679	18	Artificial	Rising RD	-22.5604	-29.8399	-7.2795	No	Rising RD	-7.2795	-0.876137	29.4679	24.3482	-5.11972	No	Rising RD	-5.11972	-8.02702	2.15978	No	Rising RD	2.15978	-7.15088
Poll	3	670	20	Grass	Rising RD	-18.919	-34.3835	-15.4645	No	Rising RD	-15.4645	-9.06112	26.11	30.3368	4.22689	No	Rising RD	4.22689	1.31959	19.6914	No	Rising RD	19.6914	10.3807
Poll	3	665	39	Tarmac	Rising RD	-21.044	-27.4142	-6.37015	No	Rising RD	-6.37015	0.0332182	30.5324	21.8825	-8.64986	No	Rising RD	-8.64986	-11.5572	-2.27971	No	Rising RD	-2.27971	-11.5904
Poll	3	658	29	Artificial	Two-point	-22.3246	-28.0788	-5.75422	No	Two-point	-5.75422	0.649148	24.4267	27.1487	2.72195	No	Two-point	2.72195	-0.18535	8.47617	No	Two-point	8.47617	-0.834497
Poll	3	676	25	Grass	Two-point	-22.9993	-26.1991	-3.19983	No	Two-point	-3.19983	3.20354	22.1483	25.9389	3.79064	No	Two-point	3.79064	0.883339	6.99047	No	Two-point	6.99047	-2.3202
Poll	3	646	14	Tarmac	Two-point	-25.7263	-22.2731	3.45318	No	Two-point	3.45318	9.85655	22.5939	26.4844	3.89052	No	Two-point	3.89052	0.983224	0.437343	No	Two-point	0.437343	-8.87332
Poll	4	686	51	Tarmac	In-hand	-23.3937	-21.7676	1.62612	Yes	In-hand	-1.62612		18.1679	23.7604	5.59251	No	In-hand	5.59251		3.96639	No	In-hand	3.96639
Poll	4	699	17	Artificial	Rising LD	-25.3601	-42.7973	-17.4372	Yes	Rising RD	17.4372	19.0633	27.2937	37.0872	9.79349	No	Rising LD	9.79349	4.20098	27.2307	No	Rising LD	27.2307	23.2643
Poll	4	714	23	Grass	Rising LD	-29.5782	-37.7229	-8.14475	Yes	Rising RD	8.14475	9.77087	24.9932	39.9656	14.9724	No	Rising LD	14.9724	9.3799	23.1172	No	Rising LD	23.1172	19.1508
Poll	4	673	39	Tarmac	Rising LD	-25.7913	-34.5063	-8.71507	Yes	Rising RD	8.71507	10.3412	20.9097	39.9035	18.9939	No	Rising LD	18.9939	13.4014	27.7089	No	Rising LD	27.7089	23.7425
Poll	4	698	26	Artificial	Rising RD	-29.4241	-39.9357	-10.5116	Yes	Rising LD	10.5116	12.1377	29.4129	37.3219	7.90906	No	Rising RD	7.90906	2.31655	18.4207	No	Rising RD	18.4207	14.4543
Poll	4	701	24	Grass	Rising RD	-29.8489	-41.4714	-11.6225	Yes	Rising LD	11.6225	13.2487	29.6547	40.6393	10.9846	No	Rising RD	10.9846	5.39207	22.6071	No	Rising RD	22.6071	18.6407
Poll	4	667	18	Tarmac	Rising RD	-24.7238	-36.7623	-12.0385	Yes	Rising LD	12.0385	13.6647	20.1555	40.8609	20.7054	No	Rising RD	20.7054	15.1128	32.7439	No	Rising RD	32.7439	28.7775
Poll	4	681	26	Artificial	Two-point	-27.9695	-39.7071	-11.7376	Yes	Two-point	11.7376	13.3637	27.2568	38.0029	10.746	No	Two-point	10.746	5.15349	22.4836	No	Two-point	22.4836	18.5172
Poll	4	687	28	Grass	Two-point	-33.0605	-34.9781	-1.91761	Yes	Two-point	1.91761	3.54373	28.1313	38.0116	9.88034	No	Two-point	9.88034	4.28783	11.798	No	Two-point	11.798	7.83156
Poll	4	659	29	Tarmac	Two-point	-24.0198	-32.4638	-8.44401	Yes	Two-point	8.44401	10.0701	21.8844	34.5814	12.697	No	Two-point	12.697	7.10448	21.141	No	Two-point	21.141	17.1746
Poll	5	658	32	Tarmac	In-hand	-8.43781	-36.4216	-27.9838	No	In-hand	-27.9838		26.6476	19.1959	-7.45173	Yes	In-hand	7.45173		20.5321	No	In-hand	20.5321
Poll	5	676	34	Artificial	Rising LD	-5.68656	-44.5692	-38.8826	No	Rising LD	-38.8826	-10.8988	43.2882	5.68914	-37.5991	Yes	Rising RD	37.5991	30.1474	1.28354	No	Rising LD	1.28354	-19.2485
Poll	5	659	26	Grass	Rising LD	-9.84296	-33.0778	-23.2348	No	Rising LD	-23.2348	4.74897	32.5656	9.49271	-23.0728	Yes	Rising RD	23.0728	15.6211	0.161987	No	Rising LD	0.161987	-20.3701
Poll	5	631	31	Tarmac	Rising LD	-5.4188	-37.2432	-31.8244	No	Rising LD	-31.8244	-3.84064	28.8176	15.2342	-13.5834	Yes	Rising RD	13.5834	6.13167	18.241	No	Rising LD	18.241	-2.29103
Poll	5	654	19	Artificial	Rising RD	-23.0136	-25.0339	-2.02035	No	Rising RD	-2.02035	25.9635	16.1681	29.998	13.8299	Yes	Rising LD	-13.8299	-21.2816	15.8502	No	Rising RD	15.8502	-4.68186
Poll	5	651	15	Grass	Rising RD	-30.4733	-16.0132	14.4601	No	Rising RD	14.4601	42.4439	13.5514	29.4975	15.9462	Yes	Rising LD	-15.9462	-23.3979	1.48609	No	Rising RD	1.48609	-19.046
Poll	5	637	18	Tarmac	Rising RD	-22.6154	-24.7612	-2.14573	No	Rising RD	-2.14573	25.8381	23.7771	20.5644	-3.21274	Yes	Rising LD	3.21274	-4.23899	-1.06701	No	Rising RD	-1.06701	-21.5991
Poll	5	659	21	Artificial	Two-point	-18.6419	-35.7449	-17.1029	No	Two-point	-17.1029	10.8809	38.4038	9.62486	-28.7789	Yes	Two-point	28.7789	21.3272	-11.676	No	Two-point	-11.676	-32.208
Poll	5	642	24	Grass	Two-point	-20.4757	-32.6164	-12.1407	No	Two-point	-12.1407	15.8431	30.9414	20.9273	-10.0141	Yes	Two-point	10.0141	2.56238	2.12662	No	Two-point	2.12662	-18.4055
Poll	5	626	19	Tarmac	Two-point	-18.2534	-31.766	-13.5126	No	Two-point	-13.5126	14.4712	30.588	20.0583	-10.5297	Yes	Two-point	10.5297	3.07793	2.98294	No	Two-point	2.98294	-17.5491
Poll	6	651	26	Tarmac	In-hand	-32.148	-14.402	17.746	Yes	In-hand	-17.746		15.616	30.1294	14.5134	No	In-hand	14.5134		-3.23261	Yes	In-hand	3.23261
Poll	6	641	24	Artificial	Rising LD	-34.7758	-15.6542	19.1216	Yes	Rising RD	-19.1216	-1.3756	44.2724	0.00647691	-44.2659	No	Rising LD	-44.2659	-58.7794	-63.3876	Yes	Rising RD	63.3876	60.155
Poll	6	643	18	Grass	Rising LD	-18.8308	-19.7198	-0.889017	Yes	Rising RD	0.889017	18.6351	28.7885	17.934	-10.8545	No	Rising LD	-10.8545	-25.3679	-9.96547	Yes	Rising RD	9.96547	6.73286
Poll	6	634	17	Tarmac	Rising LD	-14.7235	-29.4653	-14.7418	Yes	Rising RD	14.7418	32.4878	26.4722	25.1336	-1.33854	No	Rising LD	-1.33854	-15.852	13.4033	Yes	Rising RD	-13.4033	-16.6359
Poll	6	644	18	Artificial	Rising RD	-43.8275	-5.65074	38.1768	Yes	Rising LD	-38.1768	-20.4307	29.7197	24.044	-5.67573	No	Rising RD	-5.67573	-20.1892	-43.8525	Yes	Rising LD	43.8525	40.6199
Poll	6	642	21	Grass	Rising RD	-45.3466	-8.22396	37.1227	Yes	Rising LD	-37.1227	-19.3766	26.0327	35.7987	9.76604	No	Rising RD	9.76604	-4.74739	-27.3566	Yes	Rising LD	27.3566	24.124
Poll	6	655	36	Tarmac	Rising RD	-42.9209	-8.62694	34.2939	Yes	Rising LD	-34.2939	-16.5479	35.809	23.3581	-12.4509	No	Rising RD	-12.4509	-26.9643	-46.7448	Yes	Rising LD	46.7448	43.5122
Poll	6	657	16	Artificial	Two-point	-40.0293	-22.3182	17.7111	Yes	Two-point	-17.7111	0.0349547	60.8285	-22.3182	-83.1467	No	Two-point	-83.1467	-97.6601	-100.858	Yes	Two-point	100.858	97.6252
Poll	6	642	21	Grass	Two-point	-30.2005	-23.225	6.97551	Yes	Two-point	-6.97551	10.7705	39.9012	8.71248	-31.1887	No	Two-point	-31.1887	-45.7022	-38.1642	Yes	Two-point	38.1642	34.9316
Poll	6	640	26	Tarmac	Two-point	-31.6769	-13.6352	18.0418	Yes	Two-point	-18.0418	-0.29574	31.7706	13.9325	-17.8381	No	Two-point	-17.8381	-32.3515	-35.8799	Yes	Two-point	35.8799	32.6472
Withers	1	656	22	Tarmac	In-hand	-25.5355	-24.1923	1.34321	Yes	In-hand	-1.34321		30.236	24.2917	-5.94432	Yes	In-hand	5.94432		-7.28753	Yes	In-hand	7.28753
Withers	1	668	26	Artificial	Rising LD	-24.1461	-26.6224	-2.47634	Yes	Rising RD	2.47634	3.81955	35.8491	22.3637	-13.4854	Yes	Rising RD	13.4854	7.54113	-11.0091	Yes	Rising RD	11.0091	3.72158
Withers	1	673	24	Grass	Rising LD	-22.5454	-25.5519	-3.00641	Yes	Rising RD	3.00641	4.34963	32.7635	23.8846	-8.87889	Yes	Rising RD	8.87889	2.93457	-5.87247	Yes	Rising RD	5.87247	-1.41506
Withers	1	682	17	Tarmac	Rising LD	-21.5402	-26.8099	-5.26968	Yes	Rising RD	5.26968	6.61289	33.3515	25.9492	-7.40229	Yes	Rising RD	7.40229	1.45797	-2.13261	Yes	Rising RD	2.13261	-5.15493
Withers	1	681	28	Artificial	Rising RD	-27.136	-24.2865	2.84949	Yes	Rising LD	-2.84949	-1.50628	27.4151	32.8643	5.44921	Yes	Rising LD	-5.44921	-11.3935	2.59972	Yes	Rising LD	-2.59972	-9.88725
Withers	1	695	30	Grass	Rising RD	-26.5627	-21.2256	5.33714	Yes	Rising LD	-5.33714	-3.99392	25.8598	31.2786	5.41881	Yes	Rising LD	-5.41881	-11.3631	0.0816721	Yes	Rising LD	-0.0816721	-7.36921
Withers	1	697	14	Tarmac	Rising RD	-24.8287	-23.4815	1.34726	Yes	Rising LD	-1.34726	-0.00404054	25.2141	33.2635	8.0494	Yes	Rising LD	-8.0494	-13.9937	6.70215	Yes	Rising LD	-6.70215	-13.9897
Withers	1	642	17	Artificial	Two-point	-24.2271	-17.7667	6.46046	Yes	Two-point	-6.46046	-5.11724	28.8063	22.5219	-6.28444	Yes	Two-point	6.28444	0.340124	-12.7449	Yes	Two-point	12.7449	5.45736
Withers	1	649	14	Grass	Two-point	-20.7335	-23.0669	-2.33338	Yes	Two-point	2.33338	3.6766	22.4025	29.342	6.93952	Yes	Two-point	-6.93952	-12.8838	9.2729	Yes	Two-point	-9.2729	-16.5604
Withers	1	648	26	Tarmac	Two-point	-21.8752	-21.9555	-0.0802914	Yes	Two-point	0.0802914	1.42351	27.162	26.6266	-0.535476	Yes	Two-point	0.535476	-5.40884	-0.455184	Yes	Two-point	0.455184	-6.83235
Withers	2	714	9	Tarmac	In-hand	-29.6921	-38.0738	-8.38168	No	In-hand	-8.38168		36.1675	38.9366	2.76913	No	In-hand	2.76913		11.1508	No	In-hand	11.1508
Withers	2	732	30	Artificial	Rising LD	-27.5786	-43.1995	-15.621	No	Rising LD	-15.621	-7.23927	37.1987	41.7718	4.57315	No	Rising LD	4.57315	1.80402	20.1941	No	Rising LD	20.1941	9.04329
Withers	2	735	24	Grass	Rising LD	-25.963	-41.4707	-15.5078	No	Rising LD	-15.5078	-7.12607	34.9054	41.0075	6.10205	No	Rising LD	6.10205	3.33292	21.6098	No	Rising LD	21.6098	10.459
Withers	2	664	8	Tarmac	Rising LD	-26.0092	-33.8583	-7.84914	No	Rising LD	-7.84914	0.532546	31.3019	34.1753	2.87341	No	Rising LD	2.87341	0.104274	10.7225	No	Rising LD	10.7225	-0.428272
Withers	2	730	11	Artificial	Rising RD	-30.3854	-47.669	-17.2835	No	Rising RD	-17.2835	-8.90184	25.9021	54.1754	28.2733	No	Rising RD	28.2733	25.5042	45.5568	No	Rising RD	45.5568	34.406
Withers	2	728	38	Grass	Rising RD	-27.8484	-38.4456	-10.5972	No	Rising RD	-10.5972	-2.21549	29.8741	44.4432	14.5691	No	Rising RD	14.5691	11.7999	25.1662	No	Rising RD	25.1662	14.0154
Withers	2	658	24	Tarmac	Rising RD	-24.6121	-38.8223	-14.2103	No	Rising RD	-14.2103	-5.82858	14.8324	48.4502	33.6177	No	Rising RD	33.6177	30.8486	47.828	No	Rising RD	47.828	36.6772
Withers	2	714	13	Artificial	Two-point	-24.0308	-38.5052	-14.4744	No	Two-point	-14.4744	-6.09267	30.2651	40.2991	10.034	No	Two-point	10.034	7.26486	24.5083	No	Two-point	24.5083	13.3575
Withers	2	727	20	Grass	Two-point	-27.0222	-39.2374	-12.2152	No	Two-point	-12.2152	-3.83354	31.3681	40.9526	9.58454	No	Two-point	9.58454	6.81541	21.7998	No	Two-point	21.7998	10.649
Withers	2	675	24	Tarmac	Two-point	-22.5498	-36.7984	-14.2487	No	Two-point	-14.2487	-5.86699	27.287	38.171	10.8841	No	Two-point	10.8841	8.11493	25.1327	No	Two-point	25.1327	13.9819
Withers	3	658	20	Tarmac	In-hand	-19.9519	-29.723	-9.77108	No	In-hand	-9.77108		27.883	28.2658	0.382741	No	In-hand	0.382741		10.1538	No	In-hand	10.1538
Withers	3	665	15	Artificial	Rising LD	-22.0692	-29.3229	-7.25375	No	Rising LD	-7.25375	2.51734	32.6889	25.2565	-7.43247	No	Rising LD	-7.43247	-7.81521	-0.178723	No	Rising LD	-0.178723	-10.3325
Withers	3	695	22	Grass	Rising LD	-22.3729	-32.068	-9.69508	No	Rising LD	-9.69508	0.0760045	33.7688	28.4791	-5.28972	No	Rising LD	-5.28972	-5.67246	4.40536	No	Rising LD	4.40536	-5.74847
Withers	3	643	30	Tarmac	Rising LD	-17.7439	-24.4118	-6.66792	No	Rising LD	-6.66792	3.10316	28.7578	19.6719	-9.08592	No	Rising LD	-9.08592	-9.46866	-2.41799	No	Rising LD	-2.41799	-12.5718
Withers	3	679	18	Artificial	Rising RD	-22.8831	-29.9937	-7.11062	No	Rising RD	-7.11062	2.66046	26.1406	34.0052	7.86462	No	Rising RD	7.86462	7.48188	14.9752	No	Rising RD	14.9752	4.82142
Withers	3	670	20	Grass	Rising RD	-23.5481	-29.6679	-6.11978	No	Rising RD	-6.11978	3.6513	26.7638	34.6762	7.91237	No	Rising RD	7.91237	7.52963	14.0322	No	Rising RD	14.0322	3.87832
Withers	3	665	39	Tarmac	Rising RD	-18.5673	-29.0245	-10.4572	No	Rising RD	-10.4572	-0.686161	22.8151	31.8343	9.01919	No	Rising RD	9.01919	8.63645	19.4764	No	Rising RD	19.4764	9.32261
Withers	3	658	29	Artificial	Two-point	-18.8544	-28.952	-10.0975	No	Two-point	-10.0975	-0.326458	25.9202	29.7788	3.8585	No	Two-point	3.8585	3.47576	13.956	No	Two-point	13.956	3.80222
Withers	3	676	25	Grass	Two-point	-19.6192	-27.3186	-7.69945	No	Two-point	-7.69945	2.07163	25.2843	31.0709	5.78658	No	Two-point	5.78658	5.40384	13.486	No	Two-point	13.486	3.33221
Withers	3	646	14	Tarmac	Two-point	-14.5369	-24.6096	-10.0727	No	Two-point	-10.0727	-0.301624	23.9241	23.3855	-0.538594	No	Two-point	-0.538594	-0.921335	9.53412	No	Two-point	9.53412	-0.619711
Withers	4	686	51	Tarmac	In-hand	-25.1903	-28.8813	-3.69097	No	In-hand	-3.69097		27.5639	31.1329	3.56896	No	In-hand	3.56896		7.25993	No	In-hand	7.25993
Withers	4	699	17	Artificial	Rising LD	-27.8333	-38.3307	-10.4974	No	Rising LD	-10.4974	-6.80642	37.8292	31.9993	-5.82991	No	Rising LD	-5.82991	-9.39887	4.66748	No	Rising LD	4.66748	-2.59244
Withers	4	714	23	Grass	Rising LD	-28.5753	-33.5795	-5.00419	No	Rising LD	-5.00419	-1.31323	35.5543	31.7389	-3.81545	No	Rising LD	-3.81545	-7.38441	1.18875	No	Rising LD	1.18875	-6.07118
Withers	4	673	39	Tarmac	Rising LD	-23.679	-29.9403	-6.26125	No	Rising LD	-6.26125	-2.57029	30.4847	28.7596	-1.72511	No	Rising LD	-1.72511	-5.29407	4.53614	No	Rising LD	4.53614	-2.72379
Withers	4	698	26	Artificial	Rising RD	-32.9895	-33.9704	-0.980901	No	Rising RD	-0.980901	2.71007	27.3898	41.9732	14.5834	No	Rising RD	14.5834	11.0144	15.5643	No	Rising RD	15.5643	8.30437
Withers	4	701	24	Grass	Rising RD	-32.3246	-35.0324	-2.70779	No	Rising RD	-2.70779	0.98318	26.977	42.9398	15.9628	No	Rising RD	15.9628	12.3939	18.6706	No	Rising RD	18.6706	11.4107
Withers	4	667	18	Tarmac	Rising RD	-23.9755	-32.8437	-8.86818	No	Rising RD	-8.86818	-5.17722	18.3239	41.1978	22.874	No	Rising RD	22.874	19.305	31.7421	No	Rising RD	31.7421	24.4822
Withers	4	681	26	Artificial	Two-point	-28.9186	-35.8786	-6.96	No	Two-point	-6.96	-3.26903	31.2674	36.4761	5.20869	No	Two-point	5.20869	1.63973	12.1687	No	Two-point	12.1687	4.90877
Withers	4	687	28	Grass	Two-point	-26.6232	-33.5468	-6.92352	No	Two-point	-6.92352	-3.23255	27.2718	36.1374	8.86564	No	Two-point	8.86564	5.29668	15.7892	No	Two-point	15.7892	8.52923
Withers	4	659	29	Tarmac	Two-point	-21.8425	-31.1481	-9.30557	No	Two-point	-9.30557	-5.6146	25.1256	32.2835	7.1579	No	Two-point	7.1579	3.58894	16.4635	No	Two-point	16.4635	9.20354
Withers	5	658	32	Tarmac	In-hand	-20.053	-35.2022	-15.1491	No	In-hand	-15.1491		30.7636	29.0674	-1.69627	Yes	In-hand	1.69627		13.4529	No	In-hand	13.4529
Withers	5	676	34	Artificial	Rising LD	-30.3493	-31.2427	-0.893382	No	Rising LD	-0.893382	14.2558	48.0036	21.0252	-26.9784	Yes	Rising RD	26.9784	25.2821	-26.085	No	Rising LD	-26.085	-39.5379
Withers	5	659	26	Grass	Rising LD	-25.8032	-29.9578	-4.1546	No	Rising LD	-4.1546	10.9945	43.4648	21.9283	-21.5364	Yes	Rising RD	21.5364	19.8402	-17.3818	No	Rising LD	-17.3818	-30.8347
Withers	5	631	31	Tarmac	Rising LD	-21.4782	-32.9259	-11.4477	No	Rising LD	-11.4477	3.7014	40.2836	21.1104	-19.1732	Yes	Rising RD	19.1732	17.477	-7.72548	No	Rising LD	-7.72548	-21.1784
Withers	5	654	19	Artificial	Rising RD	-24.8741	-32.3581	-7.48404	No	Rising RD	-7.48404	7.66511	31.535	35.4779	3.94298	Yes	Rising LD	-3.94298	-5.63926	11.427	No	Rising RD	11.427	-2.02585
Withers	5	651	15	Grass	Rising RD	-22.7731	-32.8483	-10.0752	No	Rising RD	-10.0752	5.07395	30.908	35.455	4.54692	Yes	Rising LD	-4.54692	-6.2432	14.6221	No	Rising RD	14.6221	1.16925
Withers	5	637	18	Tarmac	Rising RD	-22.3226	-32.9666	-10.644	No	Rising RD	-10.644	4.50512	29.4398	33.3795	3.93966	Yes	Rising LD	-3.93966	-5.63593	14.5837	No	Rising RD	14.5837	1.13082
Withers	5	659	21	Artificial	Two-point	-30.1475	-33.7326	-3.58507	No	Two-point	-3.58507	11.5641	43.0564	28.6218	-14.4345	Yes	Two-point	14.4345	12.7383	-10.8495	No	Two-point	-10.8495	-24.3023
Withers	5	642	24	Grass	Two-point	-25.844	-32.6881	-6.84406	No	Two-point	-6.84406	8.30509	38.9293	28.0809	-10.8484	Yes	Two-point	10.8484	9.15209	-4.00431	No	Two-point	-4.00431	-17.4572
Withers	5	626	19	Tarmac	Two-point	-19.7658	-32.2194	-12.4536	No	Two-point	-12.4536	2.69558	31.748	26.9784	-4.76955	Yes	Two-point	4.76955	3.07328	7.68402	No	Two-point	7.68402	-5.76885
Withers	6	651	26	Tarmac	In-hand	-20.8601	-25.3297	-4.46964	No	In-hand	-4.46964		23.0639	28.7451	5.68118	No	In-hand	5.68118		10.1508	No	In-hand	10.1508
Withers	6	641	24	Artificial	Rising LD	-29.8466	-23.5627	6.28383	No	Rising LD	6.28383	10.7535	39.2064	20.3648	-18.8416	No	Rising LD	-18.8416	-24.5228	-25.1254	No	Rising LD	-25.1254	-35.2762
Withers	6	643	18	Grass	Rising LD	-27.7508	-16.8136	10.9373	No	Rising LD	10.9373	15.4069	35.2022	15.638	-19.5643	No	Rising LD	-19.5643	-25.2455	-30.5016	No	Rising LD	-30.5016	-40.6524
Withers	6	634	17	Tarmac	Rising LD	-26.3098	-25.5026	0.807185	No	Rising LD	0.807185	5.27682	40.2954	17.7067	-22.5886	No	Rising LD	-22.5886	-28.2698	-23.3958	No	Rising LD	-23.3958	-33.5466
Withers	6	644	18	Artificial	Rising RD	-27.2763	-28.5348	-1.25856	No	Rising RD	-1.25856	3.21108	25.7168	36.5124	10.7955	No	Rising RD	10.7955	5.11437	12.0541	No	Rising RD	12.0541	1.90329
Withers	6	642	21	Grass	Rising RD	-25.5293	-21.1474	4.38188	No	Rising RD	4.38188	8.85152	20.7546	33.5382	12.7836	No	Rising RD	12.7836	7.10242	8.40172	No	Rising RD	8.40172	-1.7491
Withers	6	655	36	Tarmac	Rising RD	-25.5547	-23.6024	1.9523	No	Rising RD	1.9523	6.42193	26.8846	30.1657	3.28106	No	Rising RD	3.28106	-2.40012	1.32876	No	Rising RD	1.32876	-8.82205
Withers	6	657	16	Artificial	Two-point	-27.9643	-25.6651	2.29917	No	Two-point	2.29917	6.76881	31.7604	29.2863	-2.47406	No	Two-point	-2.47406	-8.15523	-4.77322	No	Two-point	-4.77322	-14.924
Withers	6	642	21	Grass	Two-point	-25.4611	-21.2463	4.21486	No	Two-point	4.21486	8.6845	29.187	25.8128	-3.37419	No	Two-point	-3.37419	-9.05537	-7.58906	No	Two-point	-7.58906	-17.7399
Withers	6	640	26	Tarmac	Two-point	-23.2518	-23.1107	0.141067	No	Two-point	0.141067	4.61071	30.2903	23.13	-7.16026	No	Two-point	-7.16026	-12.8414	-7.30133	No	Two-point	-7.30133	-17.4521
Sacrum	1	656	22	Tarmac	In-hand	-35.5661	-31.2004	4.36564	No	In-hand	4.36564		32.5864	30.5726	-2.0138	No	In-hand	-2.0138		-6.37944	No	In-hand	-6.37944
Sacrum	1	668	26	Artificial	Rising LD	-35.3999	-39.9452	-4.54531	No	Rising LD	-4.54531	-8.91095	40.2582	30.2677	-9.99049	No	Rising LD	-9.99049	-7.97669	-5.44518	No	Rising LD	-5.44518	0.934262
Sacrum	1	673	24	Grass	Rising LD	-37.9031	-39.1576	-1.25448	No	Rising LD	-1.25448	-5.62012	41.7751	30.5608	-11.2143	No	Rising LD	-11.2143	-9.20051	-9.95983	No	Rising LD	-9.95983	-3.58039
Sacrum	1	682	17	Tarmac	Rising LD	-32.9742	-39.1425	-6.16829	No	Rising LD	-6.16829	-10.5339	41.4635	27.0153	-14.4482	No	Rising LD	-14.4482	-12.4344	-8.27995	No	Rising LD	-8.27995	-1.90051
Sacrum	1	681	28	Artificial	Rising RD	-40.1286	-38.483	1.64563	No	Rising RD	1.64563	-2.72001	31.6733	41.7397	10.0664	No	Rising RD	10.0664	12.0802	8.42075	No	Rising RD	8.42075	14.8002
Sacrum	1	695	30	Grass	Rising RD	-41.9325	-41.3508	0.581778	No	Rising RD	0.581778	-3.78386	31.6884	45.512	13.8236	No	Rising RD	13.8236	15.8374	13.2418	No	Rising RD	13.2418	19.6212
Sacrum	1	697	14	Tarmac	Rising RD	-41.0597	-37.5246	3.53515	No	Rising RD	3.53515	-0.830495	31.4294	42.3922	10.9627	No	Rising RD	10.9627	12.9765	7.42759	No	Rising RD	7.42759	13.807
Sacrum	1	642	17	Artificial	Two-point	-33.8847	-36.2091	-2.32437	No	Two-point	-2.32437	-6.69001	29.8084	36.7216	6.91318	No	Two-point	6.91318	8.92698	9.23755	No	Two-point	9.23755	15.617
Sacrum	1	649	14	Grass	Two-point	-37.655	-37.2206	0.434483	No	Two-point	0.434483	-3.93116	32.8963	37.6698	4.77343	No	Two-point	4.77343	6.78723	4.33894	No	Two-point	4.33894	10.7184
Sacrum	1	648	26	Tarmac	Two-point	-32.5814	-34.1308	-1.54937	No	Two-point	-1.54937	-5.91501	29.1491	34.3705	5.22144	No	Two-point	5.22144	7.23523	6.77081	No	Two-point	6.77081	13.1502
Sacrum	2	714	9	Tarmac	In-hand	-33.7651	-41.4738	-7.70868	Yes	In-hand	7.70868		35.5355	35.3831	-0.15238	No	In-hand	-0.15238		7.5563	Yes	In-hand	-7.5563
Sacrum	2	732	30	Artificial	Rising LD	-40.388	-45.0207	-4.63272	Yes	Rising RD	4.63272	-3.07597	47.9397	32.7909	-15.1488	No	Rising LD	-15.1488	-14.9965	-10.5161	Yes	Rising RD	10.5161	18.0724
Sacrum	2	735	24	Grass	Rising LD	-43.2631	-45.1429	-1.87974	Yes	Rising RD	1.87974	-5.82894	46.1954	37.1322	-9.0632	No	Rising LD	-9.0632	-8.91082	-7.18346	Yes	Rising RD	7.18346	14.7398
Sacrum	2	664	8	Tarmac	Rising LD	-33.3772	-30.0045	3.37274	Yes	Rising RD	-3.37274	-11.0814	40.0057	21.6949	-18.3109	No	Rising LD	-18.3109	-18.1585	-21.6836	Yes	Rising RD	21.6836	29.2399
Sacrum	2	730	11	Artificial	Rising RD	-32.1	-46.0552	-13.9551	Yes	Rising LD	13.9551	6.24646	38.9848	39.6434	0.658584	No	Rising RD	0.658584	0.810964	14.6137	Yes	Rising LD	-14.6137	-7.05742
Sacrum	2	728	38	Grass	Rising RD	-33.6908	-45.7275	-12.0367	Yes	Rising LD	12.0367	4.32801	41.1136	36.8343	-4.27928	No	Rising RD	-4.27928	-4.1269	7.75741	Yes	Rising LD	-7.75741	-0.201106
Sacrum	2	658	24	Tarmac	Rising RD	-30.2972	-34.3979	-4.10071	Yes	Rising LD	4.10071	-3.60797	33.4088	28.5048	-4.90399	No	Rising RD	-4.90399	-4.75161	-0.803279	Yes	Rising LD	0.803279	8.35958
Sacrum	2	714	13	Artificial	Two-point	-35.1305	-41.8565	-6.72592	Yes	Two-point	6.72592	-0.982762	42.1714	32.7099	-9.46156	No	Two-point	-9.46156	-9.30918	-2.73564	Yes	Two-point	2.73564	10.2919
Sacrum	2	727	20	Grass	Two-point	-38.6995	-45.4842	-6.78467	Yes	Two-point	6.78467	-0.924014	42.7458	37.4326	-5.31322	No	Two-point	-5.31322	-5.16084	1.47145	Yes	Two-point	-1.47145	6.08486
Sacrum	2	675	24	Tarmac	Two-point	-32.6162	-36.4762	-3.85997	Yes	Two-point	3.85997	-3.84872	37.8147	27.9738	-9.84087	No	Two-point	-9.84087	-9.68849	-5.98091	Yes	Two-point	5.98091	13.5372
Sacrum	3	658	20	Tarmac	In-hand	-25.2132	-32.0698	-6.85652	Yes	In-hand	6.85652		25.2733	29.989	4.71571	Yes	In-hand	-4.71571		11.5722	Yes	In-hand	-11.5722
Sacrum	3	665	15	Artificial	Rising LD	-26.8013	-37.3442	-10.5429	Yes	Rising RD	10.5429	3.68641	34.2642	27.6768	-6.58744	Yes	Rising RD	6.58744	11.3031	3.95549	Yes	Rising RD	-3.95549	7.61673
Sacrum	3	695	22	Grass	Rising LD	-30.1602	-39.2349	-9.07467	Yes	Rising RD	9.07467	2.21815	39.0058	28.1033	-10.9025	Yes	Rising RD	10.9025	15.6182	-1.82787	Yes	Rising RD	1.82787	13.4001
Sacrum	3	643	30	Tarmac	Rising LD	-23.5545	-30.1192	-6.56478	Yes	Rising RD	6.56478	-0.29174	32.799	20.6796	-12.1194	Yes	Rising RD	12.1194	16.8351	-5.55466	Yes	Rising RD	5.55466	17.1269
Sacrum	3	679	18	Artificial	Rising RD	-28.5576	-38.8031	-10.2455	Yes	Rising LD	10.2455	3.38898	19.8902	43.4213	23.531	Yes	Rising LD	-23.531	-18.8153	33.7765	Yes	Rising LD	-33.7765	-22.2043
Sacrum	3	670	20	Grass	Rising RD	-24.9258	-38.6551	-13.7293	Yes	Rising LD	13.7293	6.87277	26.1639	37.7581	11.5942	Yes	Rising LD	-11.5942	-6.87847	25.3235	Yes	Rising LD	-25.3235	-13.7512
Sacrum	3	665	39	Tarmac	Rising RD	-25.2219	-33.3115	-8.08966	Yes	Rising LD	8.08966	1.23314	15.9261	40.1402	24.2141	Yes	Rising LD	-24.2141	-19.4984	32.3037	Yes	Rising LD	-32.3037	-20.7315
Sacrum	3	658	29	Artificial	Two-point	-26.9165	-37.8224	-10.9059	Yes	Two-point	10.9059	4.04942	29.1829	34.4757	5.29283	Yes	Two-point	-5.29283	-0.577123	16.1988	Yes	Two-point	-16.1988	-4.62654
Sacrum	3	676	25	Grass	Two-point	-27.8716	-39.0519	-11.1803	Yes	Two-point	11.1803	4.32377	29.4854	35.7315	6.24606	Yes	Two-point	-6.24606	-1.53035	17.4263	Yes	Two-point	-17.4263	-5.85412
Sacrum	3	646	14	Tarmac	Two-point	-25.1511	-32.7434	-7.59236	Yes	Two-point	7.59236	0.73584	23.191	33.6855	10.4945	Yes	Two-point	-10.4945	-5.77878	18.0868	Yes	Two-point	-18.0868	-6.51462
Sacrum	4	686	51	Tarmac	In-hand	-29.7311	-35.7242	-5.99316	Yes	In-hand	5.99316		30.38	31.1871	0.807114	Yes	In-hand	-0.807114		6.80028	Yes	In-hand	-6.80028
Sacrum	4	699	17	Artificial	Rising LD	-35.8268	-44.9795	-9.15265	Yes	Rising RD	9.15265	3.15949	42.541	32.2395	-10.3016	Yes	Rising RD	10.3016	11.1087	-1.14891	Yes	Rising RD	1.14891	7.94919
Sacrum	4	714	23	Grass	Rising LD	-38.5733	-41.8977	-3.32436	Yes	Rising RD	3.32436	-2.66881	44.0417	30.5447	-13.4969	Yes	Rising RD	13.4969	14.3041	-10.1726	Yes	Rising RD	10.1726	16.9729
Sacrum	4	673	39	Tarmac	Rising LD	-29.8846	-36.7825	-6.8979	Yes	Rising RD	6.8979	0.904739	36.8563	26.6183	-10.238	Yes	Rising RD	10.238	11.0451	-3.34009	Yes	Rising RD	3.34009	10.1404
Sacrum	4	698	26	Artificial	Rising RD	-35.2378	-44.5628	-9.32492	Yes	Rising LD	9.32492	3.33175	27.7141	46.7444	19.0303	Yes	Rising LD	-19.0303	-18.2232	28.3552	Yes	Rising LD	-28.3552	-21.5549
Sacrum	4	701	24	Grass	Rising RD	-36.8182	-42.0239	-5.2057	Yes	Rising LD	5.2057	-0.787464	28.2364	47.6654	19.429	Yes	Rising LD	-19.429	-18.6219	24.6347	Yes	Rising LD	-24.6347	-17.8344
Sacrum	4	667	18	Tarmac	Rising RD	-26.9591	-38.0959	-11.1368	Yes	Rising LD	11.1368	5.1436	18.5636	44.2494	25.6858	Yes	Rising LD	-25.6858	-24.8787	36.8225	Yes	Rising LD	-36.8225	-30.0223
Sacrum	4	681	26	Artificial	Two-point	-32.3137	-45.1945	-12.8808	Yes	Two-point	12.8808	6.88762	33.1786	38.999	5.82041	Yes	Two-point	-5.82041	-5.01329	18.7012	Yes	Two-point	-18.7012	-11.9009
Sacrum	4	687	28	Grass	Two-point	-32.2315	-42.9961	-10.7646	Yes	Two-point	10.7646	4.77144	31.1913	39.5338	8.34258	Yes	Two-point	-8.34258	-7.53547	19.1072	Yes	Two-point	-19.1072	-12.3069
Sacrum	4	659	29	Tarmac	Two-point	-25.8575	-36.9053	-11.0479	Yes	Two-point	11.0479	5.05469	23.4325	36.8242	13.3917	Yes	Two-point	-13.3917	-12.5846	24.4396	Yes	Two-point	-24.4396	-17.6393
Sacrum	5	658	32	Tarmac	In-hand	-28.8277	-35.3252	-6.49752	Yes	In-hand	6.49752		28.0931	34.6846	6.59152	Yes	In-hand	-6.59152		13.089	Yes	In-hand	-13.089
Sacrum	5	676	34	Artificial	Rising LD	-29.9932	-46.5372	-16.544	Yes	Rising RD	16.544	10.0464	40.063	33.8762	-6.18684	Yes	Rising RD	6.18684	12.7784	10.3571	Yes	Rising RD	-10.3571	2.73192
Sacrum	5	659	26	Grass	Rising LD	-31.4683	-39.2467	-7.77844	Yes	Rising RD	7.77844	1.28092	37.448	31.5908	-5.85726	Yes	Rising RD	5.85726	12.4488	1.92118	Yes	Rising RD	-1.92118	11.1679
Sacrum	5	631	31	Tarmac	Rising LD	-28.0867	-35.3711	-7.28443	Yes	Rising RD	7.28443	0.786912	33.4391	29.0746	-4.36446	Yes	Rising RD	4.36446	10.956	2.91997	Yes	Rising RD	-2.91997	10.1691
Sacrum	5	654	19	Artificial	Rising RD	-28.2395	-42.0878	-13.8483	Yes	Rising LD	13.8483	7.35078	32.8852	37.1647	4.27953	Yes	Rising LD	-4.27953	2.312	18.1278	Yes	Rising LD	-18.1278	-5.03878
Sacrum	5	651	15	Grass	Rising RD	-29.7213	-41.3153	-11.5941	Yes	Rising LD	11.5941	5.09656	33.5191	36.4409	2.9218	Yes	Rising LD	-2.9218	3.66972	14.5159	Yes	Rising LD	-14.5159	-1.42684
Sacrum	5	637	18	Tarmac	Rising RD	-24.9535	-39.1192	-14.1657	Yes	Rising LD	14.1657	7.66819	27.6857	37.2567	9.57106	Yes	Rising LD	-9.57106	-2.97954	23.7368	Yes	Rising LD	-23.7368	-10.6477
Sacrum	5	659	21	Artificial	Two-point	-31.4406	-43.107	-11.6664	Yes	Two-point	11.6664	5.16889	35.0804	36.3368	1.25637	Yes	Two-point	-1.25637	5.33516	12.9228	Yes	Two-point	-12.9228	0.16627
Sacrum	5	642	24	Grass	Two-point	-33.5964	-38.0574	-4.46101	Yes	Two-point	4.46101	-2.03651	35.4497	34.0414	-1.40835	Yes	Two-point	1.40835	7.99987	3.05266	Yes	Two-point	-3.05266	10.0364
Sacrum	5	626	19	Tarmac	Two-point	-26.792	-36.3115	-9.51948	Yes	Two-point	9.51948	3.02196	27.8727	35.2584	7.38572	Yes	Two-point	-7.38572	-0.794199	16.9052	Yes	Two-point	-16.9052	-3.81616
Sacrum	6	651	26	Tarmac	In-hand	-33.7084	-26.7085	6.99987	No	In-hand	6.99987		20.3879	38.7104	18.3225	Yes	In-hand	-18.3225		11.3226	Yes	In-hand	-11.3226
Sacrum	6	641	24	Artificial	Rising LD	-39.0758	-26.6922	12.3835	No	Rising LD	12.3835	5.38367	27.6913	37.0449	9.35357	Yes	Rising RD	-9.35357	8.96891	-3.02996	Yes	Rising RD	3.02996	14.3526
Sacrum	6	643	18	Grass	Rising LD	-40.3318	-22.5891	17.7427	No	Rising LD	17.7427	10.7428	24.3201	38.1594	13.8393	Yes	Rising RD	-13.8393	4.48323	-3.90344	Yes	Rising RD	3.90344	15.2261
Sacrum	6	634	17	Tarmac	Rising LD	-38.7907	-22.9186	15.8721	No	Rising LD	15.8721	8.87219	22.3471	37.9682	15.6212	Yes	Rising RD	-15.6212	2.70133	-0.250896	Yes	Rising RD	0.250896	11.5735
Sacrum	6	644	18	Artificial	Rising RD	-42.3438	-27.5054	14.8384	No	Rising RD	14.8384	7.83853	24.7962	42.8502	18.054	Yes	Rising LD	-18.054	0.268517	3.21557	Yes	Rising LD	-3.21557	8.10705
Sacrum	6	642	21	Grass	Rising RD	-41.1622	-23.6719	17.4903	No	Rising RD	17.4903	10.4904	15.846	47.1793	31.3333	Yes	Rising LD	-31.3333	-13.0108	13.843	Yes	Rising LD	-13.843	-2.52037
Sacrum	6	655	36	Tarmac	Rising RD	-39.5362	-25.3857	14.1504	No	Rising RD	14.1504	7.15057	16.6423	46.0522	29.4099	Yes	Rising LD	-29.4099	-11.0874	15.2594	Yes	Rising LD	-15.2594	-3.93682
Sacrum	6	657	16	Artificial	Two-point	-40.7821	-28.7517	12.0303	No	Two-point	12.0303	5.03047	26.0981	41.0682	14.9701	Yes	Two-point	-14.9701	3.35237	2.93978	Yes	Two-point	-2.93978	8.38284
Sacrum	6	642	21	Grass	Two-point	-37.2725	-25.1649	12.1076	No	Two-point	12.1076	5.10777	20.3408	41.3705	21.0297	Yes	Two-point	-21.0297	-2.70725	8.92211	Yes	Two-point	-8.92211	2.40051
Sacrum	6	640	26	Tarmac	Two-point	-37.3769	-25.4152	11.9617	No	Two-point	11.9617	4.96179	17.0004	43.423	26.4227	Yes	Two-point	-26.4227	-8.10017	14.461	Yes	Two-point	-14.461	-3.13838

## Sheet: HorseJockeyTimeOffsets
Anatomical_Location	Horse	StrideTime_ms	Number_of_Strides	Surface	StanceTDiffStyle	StanceTDiff_JockeyPelvis	StanceTDiff_JockeyMidback	StanceTDiff_JockeyUpperback	FlightTDiffStyle	FlightTDiff_JockeyPelvis	FlightTDiff_JockeyMidback	FlightTDiff_JockeyUpperback
WithersL1average	1	673	24	Grass	RT - StanceTDiff sitting	0	0	-1	RT - FlightTDiff post-sitting	-11	-12	-12
WithersL1average	1	668	26	Artificial	RT - StanceTDiff sitting	-1	-1	-1	RT - FlightTDiff post-sitting	-9	-12	-12
WithersL1average	1	682	17	Tarmac	RT - StanceTDiff sitting	0	0	0	RT - FlightTDiff post-sitting	-9	-10	-10
WithersL1average	2	664	8	Tarmac	RT - StanceTDiff sitting	0	0	-1	RT - FlightTDiff post-sitting	-10	-11	-11
WithersL1average	2	732	30	Artificial	RT - StanceTDiff sitting	0	0	-1	RT - FlightTDiff post-sitting	-7	-8	-8
WithersL1average	2	735	24	Grass	RT - StanceTDiff sitting	0	0	-1	RT - FlightTDiff post-sitting	-7	-8	-8
WithersL1average	3	643	30	Tarmac	RT - StanceTDiff sitting	0	-1	-1	RT - FlightTDiff post-sitting	-9	-10	-10
WithersL1average	3	665	15	Artificial	RT - StanceTDiff sitting	-1	-1	-1	RT - FlightTDiff post-sitting	-10	-11	-12
WithersL1average	3	695	22	Grass	RT - StanceTDiff sitting	-1	-1	-1	RT - FlightTDiff post-sitting	-8	-9	-10
WithersL1average	4	699	17	Artificial	RT - StanceTDiff sitting	0	0	-1	RT - FlightTDiff post-sitting	-7	-9	-10
WithersL1average	4	673	39	Tarmac	RT - StanceTDiff sitting	1	1	0	RT - FlightTDiff post-sitting	-8	-10	-10
WithersL1average	4	714	23	Grass	RT - StanceTDiff sitting	1	1	0	RT - FlightTDiff post-sitting	-7	-8	-9
WithersL1average	5	631	31	Tarmac	RT - StanceTDiff sitting	-1	-1	-2	RT - FlightTDiff post-sitting	-10	-12	-12
WithersL1average	5	676	34	Artificial	RT - StanceTDiff sitting	-2	-2	-2	RT - FlightTDiff post-sitting	-8	-9	-9
WithersL1average	5	659	26	Grass	RT - StanceTDiff sitting	-1	-1	-2	RT - FlightTDiff post-sitting	-9	-10	-11
WithersL1average	6	641	24	Artificial	RT - StanceTDiff sitting	-1	-1	-1	RT - FlightTDiff post-sitting	-10	-11	-12
WithersL1average	6	634	17	Tarmac	RT - StanceTDiff sitting	-2	-2	-2	RT - FlightTDiff post-sitting	-11	-12	-13
WithersL1average	6	643	18	Grass	RT - StanceTDiff sitting	-2	-2	-2	RT - FlightTDiff post-sitting	-10	-10	-11
WithersL1average	1	673	24	Grass	RT - StanceTDiff rising	-5	-4	-3	RT - FlightTDiff post-rising	7	8	10
WithersL1average	1	668	26	Artificial	RT - StanceTDiff rising	-5	-5	-4	RT - FlightTDiff post-rising	6	7	9
WithersL1average	1	682	17	Tarmac	RT - StanceTDiff rising	-4	-3	-3	RT - FlightTDiff post-rising	7	7	9
WithersL1average	2	664	8	Tarmac	RT - StanceTDiff rising	-5	-4	-4	RT - FlightTDiff post-rising	3	4	6
WithersL1average	2	732	30	Artificial	RT - StanceTDiff rising	-3	-3	-3	RT - FlightTDiff post-rising	2	2	3
WithersL1average	2	735	24	Grass	RT - StanceTDiff rising	-3	-3	-3	RT - FlightTDiff post-rising	2	2	3
WithersL1average	3	643	30	Tarmac	RT - StanceTDiff rising	-4	-3	-2	RT - FlightTDiff post-rising	5	6	8
WithersL1average	3	665	15	Artificial	RT - StanceTDiff rising	-6	-6	-6	RT - FlightTDiff post-rising	5	6	8
WithersL1average	3	695	22	Grass	RT - StanceTDiff rising	-4	-4	-4	RT - FlightTDiff post-rising	5	6	8
WithersL1average	4	699	17	Artificial	RT - StanceTDiff rising	-4	-4	-3	RT - FlightTDiff post-rising	6	6	9
WithersL1average	4	673	39	Tarmac	RT - StanceTDiff rising	-4	-4	-3	RT - FlightTDiff post-rising	6	6	9
WithersL1average	4	714	23	Grass	RT - StanceTDiff rising	-3	-3	-3	RT - FlightTDiff post-rising	5	4	7
WithersL1average	5	631	31	Tarmac	RT - StanceTDiff rising	-7	-7	-5	RT - FlightTDiff post-rising	5	6	9
WithersL1average	5	676	34	Artificial	RT - StanceTDiff rising	-5	-4	-4	RT - FlightTDiff post-rising	-1	1	2
WithersL1average	5	659	26	Grass	RT - StanceTDiff rising	-6	-5	-5	RT - FlightTDiff post-rising	3	4	8
WithersL1average	6	641	24	Artificial	RT - StanceTDiff rising	-5	-5	-4	RT - FlightTDiff post-rising	5	6	7
WithersL1average	6	634	17	Tarmac	RT - StanceTDiff rising	-5	-4	-3	RT - FlightTDiff post-rising	7	8	9
WithersL1average	6	643	18	Grass	RT - StanceTDiff rising	-3	-3	-2	RT - FlightTDiff post-rising	3	4	6
WithersL1average	1	695	30	Grass	RT - StanceTDiff sitting	1	1	0	RT - FlightTDiff post-sitting	-9	-10	-11
WithersL1average	1	681	28	Artificial	RT - StanceTDiff sitting	0	0	0	RT - FlightTDiff post-sitting	-10	-11	-11
WithersL1average	1	697	14	Tarmac	RT - StanceTDiff sitting	1	1	0	RT - FlightTDiff post-sitting	-9	-10	-10
WithersL1average	2	658	24	Tarmac	RT - StanceTDiff sitting	0	0	-1	RT - FlightTDiff post-sitting	-12	-12	-13
WithersL1average	2	730	11	Artificial	RT - StanceTDiff sitting	0	0	-1	RT - FlightTDiff post-sitting	-8	-9	-10
WithersL1average	2	728	38	Grass	RT - StanceTDiff sitting	-1	-1	-1	RT - FlightTDiff post-sitting	-8	-8	-8
WithersL1average	3	665	39	Tarmac	RT - StanceTDiff sitting	0	0	-1	RT - FlightTDiff post-sitting	-10	-11	-12
WithersL1average	3	679	18	Artificial	RT - StanceTDiff sitting	-1	-1	-2	RT - FlightTDiff post-sitting	-10	-11	-12
WithersL1average	3	670	20	Grass	RT - StanceTDiff sitting	-3	-3	-3	RT - FlightTDiff post-sitting	-6	-7	-8
WithersL1average	4	698	26	Artificial	RT - StanceTDiff sitting	0	0	-1	RT - FlightTDiff post-sitting	-7	-9	-11
WithersL1average	4	667	18	Tarmac	RT - StanceTDiff sitting	1	0	-1	RT - FlightTDiff post-sitting	-9	-11	-12
WithersL1average	4	701	24	Grass	RT - StanceTDiff sitting	0	0	-1	RT - FlightTDiff post-sitting	-7	-9	-9
WithersL1average	5	637	18	Tarmac	RT - StanceTDiff sitting	-1	-1	-1	RT - FlightTDiff post-sitting	-11	-12	-13
WithersL1average	5	654	19	Artificial	RT - StanceTDiff sitting	-1	-1	-2	RT - FlightTDiff post-sitting	-11	-11	-12
WithersL1average	5	651	15	Grass	RT - StanceTDiff sitting	-1	-1	-2	RT - FlightTDiff post-sitting	-11	-11	-12
WithersL1average	6	644	18	Artificial	RT - StanceTDiff sitting	0	0	0	RT - FlightTDiff post-sitting	-11	-12	-12
WithersL1average	6	655	36	Tarmac	RT - StanceTDiff sitting	1	0	0	RT - FlightTDiff post-sitting	-9	-11	-11
WithersL1average	6	642	21	Grass	RT - StanceTDiff sitting	1	0	0	RT - FlightTDiff post-sitting	-10	-11	-12
WithersL1average	1	695	30	Grass	RT - StanceTDiff rising	-3	-3	-3	RT - FlightTDiff post-rising	5	6	8
WithersL1average	1	681	28	Artificial	RT - StanceTDiff rising	-6	-5	-5	RT - FlightTDiff post-rising	7	8	11
WithersL1average	1	697	14	Tarmac	RT - StanceTDiff rising	-4	-4	-3	RT - FlightTDiff post-rising	7	8	10
WithersL1average	2	658	24	Tarmac	RT - StanceTDiff rising	-5	-4	-3	RT - FlightTDiff post-rising	4	5	8
WithersL1average	2	730	11	Artificial	RT - StanceTDiff rising	-4	-4	-4	RT - FlightTDiff post-rising	1	2	4
WithersL1average	2	728	38	Grass	RT - StanceTDiff rising	-4	-3	-3	RT - FlightTDiff post-rising	1	2	2
WithersL1average	3	665	39	Tarmac	RT - StanceTDiff rising	-5	-5	-4	RT - FlightTDiff post-rising	17	8	9
WithersL1average	3	679	18	Artificial	RT - StanceTDiff rising	-5	-5	-4	RT - FlightTDiff post-rising	6	7	9
WithersL1average	3	670	20	Grass	RT - StanceTDiff rising	-4	-4	-4	RT - FlightTDiff post-rising	1	1	2
WithersL1average	4	698	26	Artificial	RT - StanceTDiff rising	-4	-4	-3	RT - FlightTDiff post-rising	5	6	8
WithersL1average	4	667	18	Tarmac	RT - StanceTDiff rising	-5	-4	-3	RT - FlightTDiff post-rising	5	6	8
WithersL1average	4	701	24	Grass	RT - StanceTDiff rising	-4	-4	-4	RT - FlightTDiff post-rising	2	3	5
WithersL1average	5	637	18	Tarmac	RT - StanceTDiff rising	-7	-6	-6	RT - FlightTDiff post-rising	7	8	11
WithersL1average	5	654	19	Artificial	RT - StanceTDiff rising	-6	-6	-6	RT - FlightTDiff post-rising	4	4	7
WithersL1average	5	651	15	Grass	RT - StanceTDiff rising	-6	-5	-5	RT - FlightTDiff post-rising	4	5	8
WithersL1average	6	644	18	Artificial	RT - StanceTDiff rising	-7	-6	-6	RT - FlightTDiff post-rising	5	5	6
WithersL1average	6	655	36	Tarmac	RT - StanceTDiff rising	-7	-7	-6	RT - FlightTDiff post-rising	5	5	6
WithersL1average	6	642	21	Grass	RT - StanceTDiff rising	-7	-6	-4	RT - FlightTDiff post-rising	6	7	8
WithersL1average	1	649	14	Grass	TP - StanceTDiff	-3	-3	-5	TP - FlightTDiff	-5	-6	-7
WithersL1average	1	642	17	Artificial	TP - StanceTDiff	-4	-4	-6	TP - FlightTDiff	-7	-8	-9
WithersL1average	1	648	26	Tarmac	TP - StanceTDiff	-4	-4	-5	TP - FlightTDiff	-5	-6	-6
WithersL1average	2	675	24	Tarmac	TP - StanceTDiff	-3	-3	-4	TP - FlightTDiff	-6	-7	-7
WithersL1average	2	714	13	Artificial	TP - StanceTDiff	-2	-2	-3	TP - FlightTDiff	-5	-6	-6
WithersL1average	2	727	20	Grass	TP - StanceTDiff	-2	-2	-3	TP - FlightTDiff	-5	-6	-7
WithersL1average	3	646	14	Tarmac	TP - StanceTDiff	-3	-3	-4	TP - FlightTDiff	-5	-5	-6
WithersL1average	3	658	29	Artificial	TP - StanceTDiff	-5	-6	-7	TP - FlightTDiff	-6	-7	-7
WithersL1average	3	676	25	Grass	TP - StanceTDiff	-4	-4	-5	TP - FlightTDiff	-5	-6	-6
WithersL1average	4	681	26	Artificial	TP - StanceTDiff	-4	-4	-5	TP - FlightTDiff	-4	-5	-6
WithersL1average	4	659	29	Tarmac	TP - StanceTDiff	-4	-4	-5	TP - FlightTDiff	-5	-6	-6
WithersL1average	4	687	28	Grass	TP - StanceTDiff	-4	-4	-5	TP - FlightTDiff	-5	-5	-6
WithersL1average	5	626	19	Tarmac	TP - StanceTDiff	-5	-5	-7	TP - FlightTDiff	-6	-7	-8
WithersL1average	5	659	21	Artificial	TP - StanceTDiff	-5	-5	-7	TP - FlightTDiff	-7	-8	-9
WithersL1average	5	642	24	Grass	TP - StanceTDiff	-5	-5	-7	TP - FlightTDiff	-5	-6	-7
WithersL1average	6	657	16	Artificial	TP - StanceTDiff	-3	-3	-4	TP - FlightTDiff	-6	-6	-8
WithersL1average	6	640	26	Tarmac	TP - StanceTDiff	-3	-3	-4	TP - FlightTDiff	-6	-7	-7
WithersL1average	6	642	21	Grass	TP - StanceTDiff	-4	-4	-5	TP - FlightTDiff	-7	-7	-7
WithersL1average	1	649	14	Grass	TP - StanceTDiff	-5	-5	-6	TP - FlightTDiff	-6	-6	-8
WithersL1average	1	642	17	Artificial	TP - StanceTDiff	-6	-6	-8	TP - FlightTDiff	-6	-7	-9
WithersL1average	1	648	26	Tarmac	TP - StanceTDiff	-5	-5	-6	TP - FlightTDiff	-4	-5	-5
WithersL1average	2	675	24	Tarmac	TP - StanceTDiff	-3	-4	-5	TP - FlightTDiff	-6	-7	-8
WithersL1average	2	714	13	Artificial	TP - StanceTDiff	-2	-2	-3	TP - FlightTDiff	-5	-6	-7
WithersL1average	2	727	20	Grass	TP - StanceTDiff	-2	-2	-3	TP - FlightTDiff	-5	-6	-7
WithersL1average	3	646	14	Tarmac	TP - StanceTDiff	-4	-5	-5	TP - FlightTDiff	-4	-5	-5
WithersL1average	3	658	29	Artificial	TP - StanceTDiff	-5	-5	-6	TP - FlightTDiff	-6	-7	-7
WithersL1average	3	676	25	Grass	TP - StanceTDiff	-4	-5	-5	TP - FlightTDiff	-5	-6	-6
WithersL1average	4	681	26	Artificial	TP - StanceTDiff	-4	-5	-5	TP - FlightTDiff	-6	-7	-7
WithersL1average	4	659	29	Tarmac	TP - StanceTDiff	-4	-5	-6	TP - FlightTDiff	-6	-7	-8
WithersL1average	4	687	28	Grass	TP - StanceTDiff	-4	-5	-6	TP - FlightTDiff	-6	-7	-7
WithersL1average	5	626	19	Tarmac	TP - StanceTDiff	-6	-6	-8	TP - FlightTDiff	-7	-8	-8
WithersL1average	5	659	21	Artificial	TP - StanceTDiff	-5	-5	-7	TP - FlightTDiff	-7	-7	-8
WithersL1average	5	642	24	Grass	TP - StanceTDiff	-4	-4	-5	TP - FlightTDiff	-7	-7	-9
WithersL1average	6	657	16	Artificial	TP - StanceTDiff	-5	-5	-6	TP - FlightTDiff	-7	-7	-8
WithersL1average	6	640	26	Tarmac	TP - StanceTDiff	-6	-6	-7	TP - FlightTDiff	-7	-7	-8
WithersL1average	6	642	21	Grass	TP - StanceTDiff	-6	-6	-7	TP - FlightTDiff	-8	-8	-8
